# Supplementary material for: Differential human antibody repertoires following Zika infection and the implications for serodiagnostics and disease outcome
Source: Nat Commun. 2019 Apr 26;10:1943. doi: 10.1038/s41467-019-09914-3 (PMC6486612; doi:10.1038/s41467-019-09914-3)
Supplement: Supplementary file 4 — Source Data [file 41467_2019_9914_MOESM4_ESM.xlsx]

## Sheet: Source Data Fig. 5
SOURCE DATA FILE for Ravichandran et al, Differential human antibody repertoires following Zika infection and the implications for Serodiagnostics and disease outcome
Max RU antibody binding of Serum to ZIKV-NS1 in SPR (Fig. 5A)
Sample ID	41-1	41-2	41-3	41-6	41-10	41-17	41-23	41-28	41-31	41-36	42-1	42-2	42-3	42-4	42-7	42-8	42-14	42-18	43-26
Day 0	-11.12	39.93	621.65	71.72	-89.35	-10.45	29.77	104	121.35	154.99	3.38	8.33	-36.2	448.16	-28.59	23.35	-17.13	-22.06	305.52
Day 3	-7.31	45.7	540.97	1431.35	78.47	130.56	243.56	492	295.81	616.85	123	-1.06	235	278.72	37.61	644.56	91.29	22.54	1926.12
Day 7	43.21	45.27		2725	681.83	463	378.62	446	1036.66	809.74	270	8.87	1584	358.05	885.16	1349.58	157.63	795.71	2571.47
Day 28	63.83	29.26	852.36	1520.42	732.89	379.56		333	618.51	935.22	375.99	22.15	1374	295.7	742.77	1117.87	136.38	662.18	1815.18
Max RU antibody binding of Urine to ZIKV-NS1 in SPR (Fig. 5B)
Sample ID	41-1	41-2	41-3	41-6	41-10	41-17	41-23	41-28	41-31	41-36	42-1	42-2	42-3	42-4	42-7	42-8	42-14	42-18	43-26
Day 0	33.44	170.02	76.28	67.72	44.56	54.08	57.12	26.04	14.36	28.28	33.98	40	4	-6.3	-13.52	99.4	20.04	5.32	73.56
Day 3	175.38	198.66	46.16	52.16	60.84	64.72	50.94	32.22	33.18	63.5	3.64	50.68	23.76	15.12	33.18	52.14	80.58	114.1	41.1
Day 7	181.02	92.5		34.42	-43.48	36.2	37.52	17.12	11.26	69.8	31.52	30.68	125.6	16.8	314.8	15.98	14.24	38.56	41.12
Max RU antibody binding of Serum to ZIKV-E in SPR (Fig. 5C)
Sample ID	41-1	41-2	41-3	41-6	41-10	41-17	41-23	41-28	41-31	41-36	42-1	42-2	42-3	42-4	42-7	42-8	42-14	42-18	43-26
Day 0	-9.39	608.7	5209.61	1166	1563.07	1419	1915.54	2290	992.16	3555.16	75.53	904.59	1049	3526.39	882.61	2045.31	5707.01	1369.1	1738.03
Day 3	-14.18	617.51	4891.75	4988.25	4153.36	3906.67	5418.2	6076	1675.92	4767.37	3040	690.72	3770.33	2644.66	1462.72	4560.17	7198.57	2058.05	5458.64
Day 7	80	588.09		6880	6015.34	5900	6235.77	5974	4912.22	4983.81	4162	837.05	8752	3501.37	5961.31	6196	6701.91	7308.86	6096.64
Day 28	130	541.99	5729.46	6040	5968.99	6312		5350	3163.24	5765.07	4711	1398.61	8522	3031.96	5761.16	6113.27	6051.13	6642.56	5904.89
Max RU antibody binding of Urine to ZIKV-E in SPR (Fig. 5D)
Sample ID	41-1	41-2	41-3	41-6	41-10	41-17	41-23	41-28	41-31	41-36	42-1	42-2	42-3	42-4	42-7	42-8	42-14	42-18	43-26
Day 0	98.3	233.86	217.68	67.84	64.36	98.3	164.54	59.72	25.44	46.02	71.32	37.32	-7.42	-17.76	72.8	23.88	25.96	-3.22	61.98
Day 3	300.74	309.24	50.48	72.94	238.26	108.54	120.74	100.3	122.54	111.3	44.72	87.9	30.38	21.86	43.84	46.4	77.38	141.48	392.32
Day 7	193.86	138		120.52	148.5	327.82	133.68	84.04	29.68	191.28	119.84	101.5	189.34	8.98	307.94	9.82	42.3	72.62	327.4
Max RU antibody binding of Serum to ZIKV-E (Domain III) in SPR (Fig. 5E)
Sample ID	41-1	41-2	41-3	41-6	41-10	41-17	41-23	41-28	41-31	41-36	42-1	42-2	42-3	42-4	42-7	42-8	42-14	42-18	43-26
Day 0	-20.73	-0.401	24.58	-0.228	-30.41	-43.29	47.52	1640	7.22	526.54	-49.96	45.42	-120.32	570.8	-64.16	11.27	603.87	-44.87	647.44
Day 3	1.3	-1.79	25.58	413.7	586.37	142.25	270.17	5790	308.95	2362.63	77.8	17.67	3253	260	371.17	951.61	2937.55	51.87	5622.08
Day 7	613.6	3.76		3355	3936.84	642	172.65	5440	1271.58	2495.52	446	35.61	8999	431.98	6505.03	2035.62	2858.72	6052.02	6296.88
Day 28	532	0.178	23.54	1542.27	3486.91	1513		4860	322.19	3025.22	662	38.11	8929	331	5876.63	1437.22	1175.9	4868.71	6101.65
Max RU antibody binding of Urine to ZIKV-E (Domain III) in SPR (Fig. 5F)
Sample ID	41-1	41-2	41-3	41-6	41-10	41-17	41-23	41-28	41-31	41-36	42-1	42-2	42-3	42-4	42-7	42-8	42-14	42-18	43-26
Day 0	91	216.1	62.46	66.34	51.66	247.94	156.38	81.14	25.36	55.82	285.88	63.42	-5.54	-34.48	13.56	150.44	30.48	-13.3	324.8
Day 3	457.96	331.58	-29.32	62.8	124.84	268.76	96.3	86.6	122.56	118.5	11.88	90.62	40.98	16.44	39.24	75.14	96.2	1380.1	314.8
Day 7	172.2	142.2		55.92	129.22	118.84	167.24	92.44	18.46	220.04	164.28	77.58	166.4	8.16	321.84	26.2	28.82	466.9	424.8

## Sheet: Source Data Fig. 6
SOURCE DATA FILE for Ravichandran et al, Differential evolution of IgG and IgM repertoire and affinity maturation in serum and urine following acute Zika human infection: Implications for Serodiagnostics and disease outcome
Off-Rates of antibody binding of Serum to ZIKV-NS1 in SPR (Fig. 6A) *
Sample ID	Day 0	Day 3	Day 7	Day 28
41-1			0.00965	0.00893
41-2	0.0104	0.00882	0.00883	0.00853
41-3	0.00361	0.00307		0.00341
41-6	0.0187	0.00394	0.00412	0.00402
41-10		0.0693	0.00848	0.00826
41-17		0.0283	0.0203	0.0235
41-23	0.0184	0.00878	0.00816
41-28	0.03	0.00833	0.00761	0.00643
41-31	0.00942	0.00832	0.00811	0.00712
41-36	0.0244	0.0213	0.0205	0.0203
42-1		0.027	0.0248	0.0192
42-2		0.0165	0.0246	0.0163
42-3		0.0152	0.00921	0.00819
42-4	0.0352	0.0326	0.0318	0.0304
42-7		0.061	0.0339	0.0337
42-8		0.0337	0.0135	0.0114
42-14		0.0075	0.00684	0.0083
42-18			0.0328	0.0293
43-26	0.0241	0.0212	0.0192	0.0149
Off-Rates of antibody binding of Urine to ZIKV-NS1 in SPR (Fig. 6B) *
Sample ID	Day 0	Day 3	Day 7
41-1		0.46	0.424
41-2	0.475	0.502	0.393
41-3	0.958	0.725
41-6	0.203	0.515	0.132
41-10	0.167	0.424
41-17	0.173	0.252	0.365
41-23	0.228	0.235	0.105
41-28	0.11	0.352	0.0998
41-31	0.088	0.133	0.481
41-36	0.25	0.282	0.275
42-1	0.536		0.483
42-2	0.132	0.435	0.8
42-3		0.212	0.375
42-4	0.401	0.185	0.289
42-7		0.225	0.189
42-8	0.243	0.434	0.397
42-14	0.699	0.234	0.217
42-18	0.532	0.364	0.185
43-26	0.436	0.676	0.186
Off-Rates of antibody binding of Serum to ZIKV-E in SPR (Fig. 6C) *
Sample ID	Day 0	Day 3	Day 7	Day 28
41-1			0.00853	0.00633
41-2	0.00455	0.00455	0.0046	0.00465
41-3	0.00142	0.00146		0.00112
41-6	0.0142	0.00566	0.00166	0.0022
41-10	0.00422	0.00268	0.00277	0.00258
41-17	0.00467	0.00447	0.00418	0.00275
41-23	0.00621	0.00284	0.00298
41-28	0.00863	0.00278	0.00252	0.00257
41-31	0.00596	0.0049	0.00354	0.00287
41-36	0.00621	0.00612	0.00602	0.00562
42-1	0.0564	0.0055	0.00324	0.00202
42-2	0.00653	0.00733	0.00121	0.00106
42-3	0.00236	0.000567	0.000341	0.000127
42-4	0.00452	0.00234	0.00245	0.0021
42-7	0.00373	0.00342	0.00128	0.00107
42-8	0.00291	0.00261	0.00242	0.00244
42-14	0.00245	0.00227	0.00126	0.00115
42-18	0.00432	0.00419	0.00275	0.00143
43-26	0.00525	0.00309	0.00315	0.00278
Off-Rates of antibody binding of Urine to ZIKV-E in SPR (Fig. 6D) *
Sample ID	Day 0	Day 3	Day 7
41-1		0.276	0.232
41-2	0.232	0.255	0.224
41-3	0.535
41-6	0.159	0.256	0.104
41-10	0.129	0.255	0.241
41-17	0.0837		6.3e-05
41-23	0.152	0.128	0.0668
41-28	0.0273	0.113	0.0305
41-31	0.055	0.141	0.168
41-36	0.021	0.266	0.28
42-1	0.229	0.358	0.273
42-2		0.238	0.791
42-3		0.501	0.24
42-4		0.238	0.791
42-7	0.45	0.195	0.192
42-8	0.132	0.211
42-14	0.132	0.345	0.219
42-18	0.424	0.223	0.0896
43-26	0.391	0.294	0.172
Off-Rates of antibody binding of Serum to ZIKV-E (Domain III) in SPR (Fig. 6E) *
Sample ID	Day 0	Day 3	Day 7	Day 28
41-1			0.00417	0.00415
41-2
41-3	0.0211	0.0138		0.0107
41-6		0.0209	0.00946	0.00413
41-10		0.00557	0.00345	0.00282
41-17		0.00538	0.00377	0.00343
41-23	0.0817	0.0406	0.0471
41-28	0.00371	0.00141	0.0016	0.00163
41-31		0.00149	0.000822	0.000714
41-36	0.00923	0.00629	0.00594	0.00491
42-1		0.00409	0.0017	0.00189
42-2	0.0059	0.0031	0.00476	0.0033
42-3		0.000532	0.000538	0.000539
42-4	0.00155	0.00174	0.00192	0.00209
42-7		0.00838	0.00294	0.00254
42-8		0.00234	0.0018	0.00148
42-14	0.00386	0.00342	0.00266	0.00123
42-18		0.0235	0.00154	0.00116
43-26	0.00341	0.00281	0.00123	0.00127
Off-Rates of antibody binding of Urine to ZIKV-E (Domain III) in SPR (Fig. 6F) *
Sample ID	Day 0	Day 3	Day 7
41-1		0.238	0.213
41-2	0.252	0.225	0.196
41-3	0.569
41-6	0.069	0.307	0.0943
41-10	0.117	0.232	0.269
41-17	0.102	0.127	0.316
41-23	0.0521	0.5	0.183
41-28	0.0818	0.119	0.111
41-31		0.15
41-36	0.29	0.283	0.247
42-1	0.528		0.232
42-2	0.141	0.197	0.491
42-3		0.293	0.208
42-4	0.134	0.207	0.709
42-7		0.212	0.194
42-8	0.188	0.238	0.267
42-14	0.416	0.344	0.283
42-18		0.157	0.376
43-26	0.615	0.401	0.196
*Antibody off-rates were not calculated for samples with total antibody binding (Max RU) of <10 at 10-fold dilution
